# Supplementary material for: Mutational spectrum of acquired resistance to reversible versus irreversible EGFR tyrosine kinase inhibitors
Source: BMC Cancer. 2020 May 12;20:408. doi: 10.1186/s12885-020-06920-3 (PMC7216404; doi:10.1186/s12885-020-06920-3)
Supplement: Supplementary file 1 — Additional file 1. [file 12885_2020_6920_MOESM1_ESM.xlsx]

## Sheet: Tabelle1
ID#	Baseline Histology	Primary Mutation	Resistance Mutation(s)	TKI 1st line
1	Adeno	Exon 19 del	no mechanism	Afatinib
2	Adeno	Exon 19 del	MET high amplification HER2 amplification	Afatinib
3	Adeno	Exon 19 del	HER2 amplification	Afatinib
4	Adeno	Exon 19 del	no mechanism	Afatinib
5	Adeno	Exon 19 del	no mechanism	Afatinib
6	Adeno	Exon 19 del	no mechanism	Afatinib
7	Adeno	Exon 19 del	MET high amplification HER2 amplification	Afatinib
8	Adeno	Exon 19 del	T790M	Afatinib
9	Adeno	Exon 19 del	HER2 amplification	Afatinib
10	Adeno	Exon 19 del	T790M	Afatinib
11	Adeno	Exon 19 del	T790M	Afatinib
12	Adeno	Exon 19 del	HER2 amplification	Afatinib
13	Adeno	Exon 19 del	T790M	Afatinib
14	Adeno	Exon 19 del	no mechanism	Afatinib
15	Adeno	Exon 19 del	no mechanism	Afatinib
16	Adeno	Exon 19 del	T790M	Afatinib
17	Adeno	Exon 19 del	T790M	Afatinib
18	Adeno	Exon 19 del	CTNNB1	Afatinib
19	Adeno	Exon 19 del	SCLC	Afatinib
20	Adeno	Exon 19 dup	no mechanism	Afatinib
21	Adeno	L858R	T790M	Afatinib
22	Adeno	L858R	T790M	Afatinib
23	Adeno	L858R	T790M	Afatinib
24	Adeno	L858R	no mechanism	Afatinib
25	Adeno	L858R	T790M	Afatinib
26	Adeno	L858R	no mechanism	Afatinib
27	Adeno	L858R	MET high amplification	Afatinib
28	Adeno	L858R	T790M + MET high amplification	Afatinib
29	Adeno	Exon 19 del	no mechanism	Afatinib
30	Adeno	Exon 19 del	no mechanism	Afatinib
31	Adeno	Exon 19 del	T790M + MET high amplification	Afatinib
32	Adeno	Exon 19 del	T790M	Afatinib
33	Adeno	Exon 19 del	T790M	Afatinib
34	Adeno	Exon 19 del	T790M	Afatinib
35	Adeno	Exon 19 del	T790M	Afatinib
36	Adeno	Exon 19 del	T790M	Afatinib
37	Adeno	Exon 19 del	T790M	Afatinib
38	Adeno	Exon 19 del	T790M	Afatinib
39	Adeno	Exon 19 del	T790M	Afatinib
40	Adeno	Exon 19 del	T790M	Afatinib
41	Adeno	Exon 19 del	T790M	Afatinib
42	Adeno	Exon 19 del	T790M	Afatinib
43	Adeno	Exon 19 del	T790M	Afatinib
44	Adeno	L858R	no mechanism	Afatinib
45	Adeno	L858R	no mechanism	Afatinib
46	Adeno	L858R	no mechanism	Afatinib
47	Adeno	L858R	no mechanism	Afatinib
48	Adeno	L858R	no mechanism	Afatinib
49	Adeno	Exon 19 del	no mechanism	Afatinib
50	Adeno	Exon 19 del	no mechanism	Afatinib
51	Adeno	Exon 19 del	no mechanism	Afatinib
52	Adeno	Exon 19 del	no mechanism	Afatinib
53	Adeno	Exon 19 del	no mechanism	Afatinib
54	Adeno	Exon 19 del	no mechanism	Afatinib
55	Adeno	Exon 19 del	no mechanism	Afatinib
56	Adeno	L858R	no mechanism	Gefitinib
57	Adeno	Exon 19 del	T790M	Erlotinib
58	Adeno	Exon 19 del	T790M	Erlotinib
59	Adeno	Exon 19 del	T790M	Erlotinib
60	Adeno	Exon 19 del	T790M	Erlotinib
61	Adeno	Exon 19 del	T790M	Erlotinib
62	Adeno	Exon 19 del	T790M	Erlotinib
63	Adeno	Exon 19 del	T790M	Erlotinib
64	Adeno	Exon 19 del	T790M	Erlotinib
65	Adeno	Exon 19 del	T790M	Erlotinib
66	Adeno	Exon 19 del	T790M	Erlotinib
67	Adeno	Exon 19 del	T790M	Erlotinib
68	Adeno	Exon 19 del	T790M	Erlotinib
69	Adeno	Exon 19 del	T790M	Gefitinib
70	Adeno	Exon 19 del	T790M	Gefitinib
71	Adeno	Exon 19 del	T790M	Gefitinib
72	Adeno	Exon 19 del	T790M	Gefitinib
73	Adeno	Exon 19 del	T790M	Gefitinib
74	Adeno	Exon 19 del	T790M	Gefitinib
75	Adeno	Exon 19 del	T790M	Gefitinib
76	Adeno	Exon 19 del	T790M	Gefitinib
77	Adeno	Exon 19 del	T790M	Gefitinib
78	Adeno	Exon 19 del	T790M	Erlotinib
79	Adeno	Exon 19 del	T790M	Erlotinib
80	Adeno	Exon 19 del	T790M	Erlotinib
81	Adeno	Exon 19 del	T790M	Gefitinib
82	Adeno	Exon 19 del	T790M	Gefitinib
83	Adeno	L858R	T790M	Gefitinib
84	Adeno	L858R	T790M	Gefitinib
85	Adeno	L858R	T790M	Gefitinib
86	Adeno	L858R	T790M	Erlotinib
87	Adeno	L858R	T790M	Erlotinib
88	Adeno	L858R	T790M	Erlotinib
89	Adeno	L858R	T790M	Erlotinib
90	Adeno	L858R	T790M	Erlotinib
91	Adeno	L858R	T790M	Erlotinib
92	Adeno	L858R	T790M	Erlotinib
93	Adeno	L858R	T790M	Gefitinib
94	Adeno	L858R	T790M	Gefitinib
95	Adeno	L858R	CTNNB1	Gefitinib
96	Adeno	Exon 19 del	MET high amplification	Erlotinib
97	Adeno	Exon 19 del	MET high amplification	Gefitinib
98	Adeno	L858R	no mechanism	Erlotinib
99	Adeno	L858R	no mechanism	Gefitinib
100	Adeno	Exon 19 del	no mechanism	Gefitinib
101	Adeno	Exon 19 del	no mechanism	Gefitinib
102	Adeno	Exon 19 del	no mechanism	Gefitinib
103	Adeno	Exon 19 del	no mechanism	Erlotinib
104	Adeno	Exon 19 del	no mechanism	Erlotinib
105	Adeno	Exon 19 del	no mechanism	Erlotinib
106	Adeno	Exon 19 del	no mechanism	Erlotinib
107	Adeno	Exon 19 del	no mechanism	Gefitinib
108	Adeno	Exon 19 del	HER2 amplification	Gefitinib
109	Adeno	L858R	HER2 amplification	Gefitinib
110	Adeno	Exon 19 del	T790M + HER2 amplification	Erlotinib
111	Adeno	Exon 19 del	T790M + MET high amplification + HER2 amplification	Gefitinib
112	Adeno	Exon 19 del	T790M + MET high amplification	Gefitinib
113	Adeno	Exon 19 del	T790M + HER2 amplification	Erlotinib
114	Adeno	Exon 19 del	MET high amplification + HER2 amplification	Erlotinib
115	Adeno	Exon 19 del	MET high amplification + HER2 amplification	Gefitinib
116	Adeno	Exon 19 del	MET high amplification + HER2 amplification	Gefitinib
117	Adeno	L858R	MET high amplification + HER2 amplification	Gefitinib
118	Adeno	L858R	T790M + HER2 amplification	Erlotinib
119	Adeno	L858R	T790M + HER2 amplification	Gefitinib
120	Adeno	L858R	MET high amplification + HER2 amplification	Gefitinib
121	Adeno	Exon 19 del	T790M + MET high amplification	Erlotinib
122	Adeno	Exon 19 del	MET high amplification +HER2 amplification	Erlotinib
123	Adeno	Exon 19 del	MET high amplification +HER2 amplification	Gefitinib
